# Supplementary material for: Analysis of codon usage patterns in 48 Aconitum species
Source: BMC Genomics. 2023 Nov 22;24:703. doi: 10.1186/s12864-023-09650-5 (PMC10664653; doi:10.1186/s12864-023-09650-5)
Supplement: Supplementary file 2 — Supplementary Material 2 [file 12864_2023_9650_MOESM2_ESM.xlsx]

## Sheet: Sheet1
Supplementary Table 2 The T/C/A/Gcontent at the third codons position and the GC contenet in 35 Aconitum species
Taxon	GC1	GC2	GC3	GC3s	T3	C3	A3	G3
A. angustius	0.464	0.3854	0.3002	0.269	0.4673	0.1696	0.4298	0.1819
A. austrokoreense	0.4652	0.3843	0.3013	0.271	0.4653	0.1711	0.4299	0.1823
A. barbatum	0.4434	0.3961	0.3103	0.283	0.461	0.1818	0.4207	0.1876
A. barbatum var. hispidum	0.4642	0.3852	0.2997	0.269	0.467	0.17	0.4301	0.1814
A. brachypodum	0.4645	0.3851	0.3007	0.27	0.4658	0.1708	0.4302	0.1816
A. bulleyanum	0.4645	0.3851	0.3007	0.27	0.4662	0.1702	0.4297	0.1826
A. chiisanense	0.4657	0.3845	0.301	0.27	0.4657	0.1709	0.4301	0.1818
A. ciliare	0.4643	0.3848	0.3011	0.27	0.4659	0.1709	0.4296	0.1823
A. contortum	0.4643	0.3855	0.3001	0.269	0.4666	0.17	0.4297	0.182
A. coreanum	0.465	0.3847	0.3002	0.269	0.4662	0.171	0.4307	0.1807
A. duclouxii	0.4644	0.3849	0.3005	0.27	0.4663	0.1705	0.43	0.1821
A. episcopale	0.4642	0.3852	0.3005	0.27	0.466	0.1702	0.4303	0.1823
A. finetianum	0.4638	0.3855	0.2999	0.269	0.4673	0.1694	0.4303	0.1815
A. flavum	0.4648	0.3851	0.3001	0.269	0.466	0.1707	0.4304	0.181
A. forrestii	0.4641	0.3852	0.3004	0.27	0.4662	0.1701	0.4302	0.1823
A. hemsleyanum	0.4642	0.3855	0.3002	0.269	0.4667	0.17	0.4297	0.1821
A. jaluense subsp. jaluense	0.4645	0.3847	0.3011	0.27	0.4659	0.1709	0.4297	0.1824
A. japonicum subsp. napiforme	0.4644	0.3848	0.3012	0.271	0.466	0.1708	0.4294	0.1825
A. kusnezoffii	0.4646	0.3848	0.3013	0.271	0.4661	0.1708	0.4293	0.1826
A. longecassidatum	0.4704	0.3908	0.3023	0.272	0.4656	0.1715	0.4231	0.181
A. monanthum	0.4646	0.3845	0.3009	0.27	0.4661	0.1708	0.4297	0.1821
A. ouvrardianum	0.464	0.3853	0.3007	0.27	0.466	0.1703	0.43	0.1825
A. pendulum	0.4646	0.385	0.3001	0.269	0.4662	0.1706	0.4303	0.181
A. piepunense	0.4639	0.3852	0.3006	0.27	0.4662	0.1701	0.43	0.1826
A. pseudolaeve	0.4642	0.3852	0.2999	0.269	0.4673	0.1698	0.43	0.1816
A. puchonroenicum	0.4705	0.3906	0.3028	0.272	0.4654	0.1714	0.4229	0.1815
A. quelpaertense	0.4642	0.3852	0.2999	0.269	0.4673	0.1698	0.43	0.1815
A. ramulosum	0.4639	0.3853	0.3007	0.27	0.4661	0.1702	0.43	0.1827
A. reclinatum	0.4629	0.385	0.3013	0.27	0.4674	0.1697	0.4279	0.1838
A. scaposum	0.4643	0.3855	0.3009	0.27	0.4661	0.1703	0.4298	0.1821
A. scaposum var. vaginatum	0.4642	0.3845	0.3	0.269	0.4681	0.1695	0.4295	0.1819
A. sinomontanum	0.4637	0.3856	0.3004	0.269	0.4668	0.1698	0.4297	0.182
A. stapfianum	0.4642	0.3852	0.3004	0.27	0.466	0.1702	0.4304	0.1822
A. vilmorinianum	0.4641	0.3853	0.3005	0.27	0.4661	0.1701	0.4303	0.1824
A. weixiense	0.4641	0.3852	0.3006	0.27	0.4661	0.1703	0.4301	0.1823
A. habaense	0.4639	0.3851	0.3006	0.27	0.4659	0.1701	0.4302	0.1824
A. macrorhynchum	0.4646	0.3843	0.301	0.27	0.4662	0.1707	0.4295	0.1826
A. paniculigerum var. wulingense	0.4644	0.3844	0.3007	0.27	0.4661	0.1706	0.4299	0.182
A. tanssectum	0.464	0.3852	0.3006	0.27	0.4662	0.1702	0.43	0.1824
A. tschangbaischanense	0.4644	0.3847	0.3011	0.27	0.466	0.1709	0.4297	0.1822
A. umbrosum	0.4642	0.3853	0.3003	0.269	0.4669	0.1696	0.4297	0.1823
A. volubile	0.4648	0.3851	0.3007	0.27	0.466	0.1708	0.4297	0.182
