# Supplementary material for: Analysis of codon usage patterns in 48 Aconitum species
Source: BMC Genomics. 2023 Nov 22;24:703. doi: 10.1186/s12864-023-09650-5 (PMC10664653; doi:10.1186/s12864-023-09650-5)
Supplement: Supplementary file 3 — Supplementary Material 3 [file 12864_2023_9650_MOESM3_ESM.xlsx]

## Sheet: Sheet1
Supplementary Table 3 RSCU value of 41 Aconitum species
	UUU	UUC	UUA	UUG	CUU	CUC	CUA	CUG	AUU	AUC	AUA	GUU	GUC	GUA	GUG	UCU	UCC	UCA	UCG	CCU	CCC	CCA	CCG	ACU	ACC	ACA	ACG	GCU	GCC	GCA	GCG	UAU	UAC	CAU	CAC	CAA	CAG	AAU	AAC	AAA	AAG	GAU	GAC	GAA	GAG	UGU	UGC	CGU	CGC
A. angustius	1.31	0.69	1.89	1.27	1.25	0.4	0.8	0.4	1.47	0.58	0.95	1.49	0.4	1.54	0.56	1.65	1.01	1.21	0.59	1.55	0.78	1.17	0.5	1.58	0.76	1.24	0.42	1.72	0.65	1.14	0.49	1.58	0.42	1.5	0.5	1.52	0.48	1.56	0.44	1.49	0.51	1.59	0.41	1.49	0.51	1.49	0.51	1.4	0.33
A. barbatum	1.3	0.7	1.9	1.28	1.24	0.4	0.78	0.4	1.49	0.62	0.89	1.5	0.45	1.48	0.57	1.6	0.99	1.17	0.63	1.48	0.85	1.14	0.53	1.54	0.82	1.17	0.47	1.71	0.68	1.11	0.5	1.58	0.42	1.54	0.46	1.48	0.52	1.5	0.5	1.47	0.53	1.55	0.45	1.49	0.51	1.36	0.64	1.22	0.31
A. barbatum var. puberulum	1.27	0.73	1.88	1.28	1.25	0.4	0.8	0.39	1.48	0.58	0.94	1.48	0.41	1.54	0.57	1.68	1.02	1.18	0.59	1.55	0.81	1.14	0.5	1.58	0.77	1.24	0.41	1.73	0.65	1.12	0.5	1.59	0.41	1.52	0.48	1.5	0.5	1.56	0.44	1.49	0.51	1.59	0.41	1.48	0.52	1.5	0.5	1.45	0.35
A. bulleyanum	1.32	0.68	1.91	1.27	1.24	0.37	0.81	0.39	1.46	0.59	0.95	1.49	0.42	1.53	0.56	1.68	1	1.21	0.57	1.54	0.78	1.17	0.51	1.56	0.77	1.26	0.41	1.71	0.65	1.13	0.51	1.59	0.41	1.5	0.5	1.52	0.48	1.57	0.43	1.47	0.53	1.58	0.42	1.49	0.51	1.46	0.54	1.38	0.36
A. carmichaelii	1.31	0.69	1.91	1.27	1.24	0.38	0.81	0.38	1.47	0.59	0.95	1.49	0.42	1.54	0.55	1.69	0.98	1.21	0.56	1.53	0.79	1.16	0.52	1.56	0.77	1.23	0.44	1.71	0.65	1.12	0.51	1.59	0.41	1.5	0.5	1.51	0.49	1.56	0.44	1.48	0.52	1.58	0.42	1.48	0.52	1.46	0.54	1.38	0.36
A. contortum	1.32	0.68	1.91	1.27	1.24	0.37	0.82	0.39	1.46	0.59	0.95	1.5	0.42	1.52	0.56	1.67	1	1.22	0.56	1.54	0.78	1.17	0.51	1.56	0.77	1.25	0.41	1.71	0.65	1.13	0.5	1.58	0.42	1.51	0.49	1.52	0.48	1.57	0.43	1.47	0.53	1.58	0.42	1.49	0.51	1.46	0.54	1.38	0.37
A. delavayi	1.32	0.68	1.91	1.27	1.25	0.37	0.82	0.39	1.46	0.59	0.95	1.5	0.42	1.53	0.55	1.68	1	1.22	0.57	1.55	0.78	1.17	0.5	1.56	0.77	1.26	0.41	1.71	0.65	1.12	0.51	1.59	0.41	1.51	0.49	1.52	0.48	1.57	0.43	1.48	0.52	1.58	0.42	1.49	0.51	1.46	0.54	1.38	0.36
A. duolouxii	1.31	0.69	1.92	1.26	1.25	0.38	0.81	0.38	1.46	0.59	0.95	1.5	0.42	1.53	0.55	1.69	0.99	1.21	0.56	1.54	0.78	1.16	0.52	1.56	0.76	1.26	0.42	1.7	0.66	1.12	0.51	1.58	0.42	1.5	0.5	1.51	0.49	1.56	0.44	1.47	0.53	1.59	0.41	1.49	0.51	1.46	0.54	1.37	0.36
A. episcoplale	1.31	0.69	1.92	1.27	1.24	0.38	0.81	0.38	1.46	0.59	0.95	1.5	0.41	1.54	0.55	1.68	1	1.21	0.57	1.55	0.78	1.16	0.51	1.55	0.77	1.26	0.42	1.71	0.66	1.12	0.51	1.58	0.42	1.5	0.5	1.52	0.48	1.57	0.43	1.47	0.53	1.58	0.42	1.49	0.51	1.46	0.54	1.37	0.36
A. finetianum	1.31	0.69	1.89	1.27	1.25	0.4	0.81	0.39	1.47	0.58	0.95	1.49	0.41	1.55	0.56	1.66	1	1.21	0.59	1.55	0.78	1.16	0.5	1.58	0.75	1.25	0.42	1.72	0.66	1.14	0.49	1.58	0.42	1.5	0.5	1.52	0.48	1.56	0.44	1.49	0.51	1.59	0.41	1.49	0.51	1.49	0.51	1.4	0.33
A. flavum	1.31	0.69	1.91	1.26	1.25	0.38	0.82	0.38	1.46	0.59	0.95	1.5	0.41	1.54	0.55	1.68	1	1.22	0.56	1.55	0.78	1.16	0.51	1.56	0.76	1.25	0.43	1.7	0.67	1.12	0.51	1.59	0.41	1.5	0.5	1.52	0.48	1.56	0.44	1.49	0.51	1.58	0.42	1.49	0.51	1.46	0.54	1.39	0.36
A. hemsleyanum	1.32	0.68	1.91	1.27	1.25	0.37	0.82	0.39	1.46	0.59	0.95	1.5	0.42	1.53	0.56	1.68	1	1.22	0.57	1.54	0.78	1.17	0.5	1.56	0.77	1.27	0.41	1.71	0.65	1.12	0.51	1.59	0.41	1.51	0.49	1.52	0.48	1.57	0.43	1.47	0.53	1.58	0.42	1.49	0.51	1.46	0.54	1.38	0.37
A. longecsaaidatum	1.27	0.73	1.9	1.27	1.24	0.41	0.79	0.39	1.48	0.58	0.94	1.48	0.42	1.54	0.56	1.68	1.02	1.17	0.6	1.54	0.81	1.14	0.51	1.58	0.77	1.23	0.42	1.72	0.65	1.12	0.5	1.6	0.4	1.52	0.48	1.5	0.5	1.56	0.44	1.49	0.51	1.59	0.41	1.48	0.52	1.5	0.5	1.45	0.35
A. nagarum	1.31	0.69	1.91	1.26	1.25	0.38	0.82	0.38	1.46	0.59	0.95	1.5	0.42	1.53	0.55	1.68	1	1.21	0.56	1.54	0.78	1.16	0.52	1.55	0.77	1.26	0.42	1.7	0.66	1.12	0.51	1.58	0.42	1.5	0.5	1.52	0.48	1.57	0.43	1.47	0.53	1.59	0.41	1.49	0.51	1.46	0.54	1.37	0.36
A. ouvrardianum	1.32	0.68	1.92	1.27	1.24	0.38	0.81	0.38	1.46	0.59	0.95	1.5	0.41	1.53	0.56	1.68	1	1.2	0.57	1.54	0.78	1.16	0.51	1.56	0.77	1.26	0.42	1.71	0.66	1.12	0.51	1.59	0.41	1.5	0.5	1.52	0.48	1.57	0.43	1.47	0.53	1.58	0.42	1.49	0.51	1.46	0.54	1.37	0.36
A. pendulum	1.31	0.69	1.91	1.27	1.25	0.38	0.82	0.38	1.46	0.59	0.95	1.5	0.41	1.53	0.55	1.68	1	1.21	0.56	1.56	0.77	1.16	0.51	1.56	0.77	1.25	0.42	1.7	0.67	1.12	0.51	1.59	0.41	1.5	0.5	1.52	0.48	1.56	0.44	1.49	0.51	1.58	0.42	1.49	0.51	1.45	0.55	1.39	0.36
A. piepunense	1.32	0.68	1.92	1.27	1.24	0.38	0.81	0.38	1.46	0.59	0.95	1.5	0.41	1.53	0.56	1.68	0.99	1.21	0.57	1.54	0.78	1.16	0.51	1.55	0.77	1.26	0.42	1.71	0.66	1.12	0.51	1.59	0.41	1.5	0.5	1.52	0.48	1.57	0.43	1.47	0.53	1.58	0.42	1.49	0.51	1.46	0.54	1.38	0.36
A. ramulosum	1.32	0.68	1.92	1.27	1.24	0.38	0.81	0.38	1.46	0.59	0.95	1.5	0.41	1.53	0.56	1.68	1	1.2	0.57	1.54	0.78	1.16	0.51	1.55	0.76	1.26	0.42	1.71	0.66	1.12	0.51	1.59	0.41	1.5	0.5	1.52	0.48	1.57	0.43	1.47	0.53	1.58	0.42	1.49	0.51	1.46	0.54	1.38	0.36
A. scaposum	1.31	0.69	1.91	1.27	1.25	0.4	0.79	0.39	1.46	0.58	0.96	1.48	0.41	1.55	0.56	1.65	1.02	1.2	0.58	1.56	0.79	1.15	0.51	1.59	0.74	1.25	0.42	1.7	0.66	1.13	0.51	1.58	0.42	1.5	0.5	1.51	0.49	1.56	0.44	1.49	0.51	1.6	0.4	1.49	0.51	1.49	0.51	1.4	0.33
A. scaposum var. vaginatum	1.31	0.69	1.9	1.27	1.25	0.4	0.79	0.39	1.47	0.57	0.95	1.49	0.41	1.54	0.56	1.66	1.03	1.21	0.57	1.55	0.78	1.17	0.5	1.61	0.72	1.25	0.42	1.73	0.64	1.13	0.5	1.59	0.41	1.5	0.5	1.51	0.49	1.56	0.44	1.49	0.51	1.6	0.4	1.49	0.51	1.49	0.51	1.4	0.34
A. sinomontanum	1.31	0.69	1.89	1.27	1.25	0.4	0.79	0.39	1.47	0.58	0.95	1.49	0.4	1.55	0.56	1.65	1	1.21	0.59	1.54	0.79	1.17	0.5	1.58	0.75	1.24	0.42	1.71	0.66	1.13	0.5	1.58	0.42	1.5	0.5	1.52	0.48	1.56	0.44	1.49	0.51	1.59	0.41	1.49	0.51	1.5	0.5	1.39	0.33
A. stapfianum	1.32	0.68	1.92	1.26	1.24	0.38	0.81	0.38	1.46	0.59	0.95	1.5	0.41	1.54	0.55	1.68	1	1.21	0.57	1.55	0.78	1.16	0.51	1.55	0.77	1.26	0.42	1.71	0.66	1.12	0.51	1.58	0.42	1.5	0.5	1.52	0.48	1.57	0.43	1.47	0.53	1.58	0.42	1.49	0.51	1.46	0.54	1.37	0.36
A. stylosum	1.32	0.68	1.92	1.27	1.24	0.38	0.81	0.39	1.46	0.59	0.96	1.5	0.42	1.53	0.55	1.69	1	1.21	0.55	1.54	0.78	1.16	0.52	1.56	0.77	1.24	0.43	1.71	0.66	1.13	0.51	1.58	0.42	1.5	0.5	1.52	0.48	1.56	0.44	1.47	0.53	1.58	0.42	1.49	0.51	1.46	0.54	1.38	0.36
A. tanguticum	1.31	0.69	1.92	1.26	1.25	0.38	0.81	0.39	1.46	0.59	0.95	1.49	0.42	1.54	0.55	1.66	1	1.21	0.58	1.54	0.78	1.15	0.53	1.56	0.77	1.24	0.42	1.73	0.65	1.12	0.5	1.58	0.42	1.49	0.51	1.53	0.47	1.57	0.43	1.48	0.52	1.58	0.42	1.49	0.51	1.47	0.53	1.38	0.35
A. vilmoriniaum	1.32	0.68	1.91	1.27	1.25	0.38	0.81	0.38	1.46	0.59	0.95	1.5	0.41	1.54	0.55	1.68	1	1.21	0.57	1.55	0.78	1.16	0.51	1.55	0.77	1.26	0.42	1.71	0.66	1.12	0.51	1.58	0.42	1.5	0.5	1.52	0.48	1.57	0.43	1.47	0.53	1.58	0.42	1.49	0.51	1.46	0.54	1.37	0.35
A. weixiense	1.32	0.68	1.92	1.27	1.24	0.38	0.81	0.38	1.46	0.59	0.95	1.5	0.41	1.53	0.55	1.68	1	1.21	0.57	1.54	0.78	1.16	0.51	1.56	0.77	1.26	0.42	1.71	0.66	1.12	0.51	1.58	0.42	1.5	0.5	1.52	0.48	1.57	0.43	1.47	0.53	1.58	0.42	1.49	0.51	1.46	0.54	1.38	0.36
A. forrestii	1.32	0.68	1.92	1.27	1.24	0.38	0.81	0.38	1.46	0.59	0.95	1.5	0.41	1.54	0.55	1.68	1	1.21	0.57	1.55	0.78	1.16	0.51	1.55	0.77	1.26	0.42	1.71	0.66	1.12	0.51	1.59	0.41	1.5	0.5	1.52	0.48	1.57	0.43	1.47	0.53	1.58	0.42	1.49	0.51	1.46	0.54	1.38	0.36
A. austrokoreense	1.3	0.7	1.92	1.25	1.23	0.38	0.82	0.39	1.46	0.59	0.95	1.51	0.41	1.53	0.55	1.67	1	1.19	0.57	1.54	0.8	1.16	0.51	1.54	0.78	1.24	0.44	1.71	0.66	1.12	0.51	1.6	0.4	1.49	0.51	1.51	0.49	1.56	0.44	1.48	0.52	1.58	0.42	1.49	0.51	1.46	0.54	1.4	0.35
A. barbatum var. hispidum	1.31	0.69	1.89	1.26	1.25	0.4	0.8	0.38	1.46	0.58	0.96	1.5	0.4	1.54	0.56	1.65	1.02	1.2	0.58	1.54	0.79	1.17	0.5	1.59	0.75	1.23	0.43	1.71	0.66	1.13	0.5	1.58	0.42	1.5	0.5	1.51	0.49	1.56	0.44	1.48	0.52	1.6	0.4	1.49	0.51	1.5	0.5	1.39	0.34
A. brachypodum	1.31	0.69	1.91	1.26	1.24	0.38	0.82	0.38	1.46	0.59	0.95	1.49	0.43	1.53	0.56	1.68	1	1.21	0.56	1.55	0.78	1.16	0.51	1.56	0.77	1.25	0.42	1.71	0.66	1.12	0.51	1.58	0.42	1.5	0.5	1.52	0.48	1.57	0.43	1.48	0.52	1.58	0.42	1.49	0.51	1.46	0.54	1.38	0.36
A. chiisanense	1.31	0.69	1.93	1.25	1.24	0.38	0.82	0.38	1.46	0.6	0.95	1.5	0.41	1.54	0.55	1.68	0.99	1.19	0.57	1.55	0.79	1.15	0.51	1.55	0.78	1.25	0.42	1.71	0.65	1.13	0.52	1.59	0.41	1.5	0.5	1.51	0.49	1.56	0.44	1.48	0.52	1.58	0.42	1.48	0.52	1.46	0.54	1.39	0.35
A. ciliare	1.31	0.69	1.91	1.26	1.24	0.38	0.81	0.38	1.46	0.59	0.95	1.49	0.42	1.53	0.55	1.68	0.99	1.2	0.56	1.53	0.79	1.16	0.52	1.56	0.78	1.23	0.44	1.71	0.65	1.13	0.51	1.58	0.42	1.5	0.5	1.51	0.49	1.56	0.44	1.48	0.52	1.58	0.42	1.48	0.52	1.46	0.54	1.37	0.36
A. coeranum	1.31	0.69	1.92	1.26	1.24	0.39	0.82	0.37	1.46	0.6	0.94	1.49	0.41	1.54	0.55	1.67	1.01	1.21	0.57	1.53	0.78	1.18	0.51	1.58	0.76	1.24	0.42	1.72	0.66	1.13	0.49	1.58	0.42	1.49	0.51	1.52	0.48	1.56	0.44	1.48	0.52	1.58	0.42	1.49	0.51	1.45	0.55	1.39	0.34
A. jaluense subsp. jaluense	1.31	0.69	1.91	1.27	1.24	0.38	0.82	0.38	1.46	0.59	0.95	1.49	0.42	1.53	0.55	1.67	0.99	1.21	0.56	1.54	0.79	1.16	0.52	1.55	0.78	1.23	0.44	1.71	0.65	1.13	0.51	1.59	0.41	1.5	0.5	1.51	0.49	1.56	0.44	1.48	0.52	1.58	0.42	1.48	0.52	1.46	0.54	1.37	0.36
A.japonicum subsp. napiforme	1.31	0.69	1.91	1.26	1.24	0.38	0.81	0.38	1.46	0.59	0.95	1.49	0.42	1.53	0.55	1.68	0.99	1.2	0.57	1.53	0.79	1.15	0.52	1.56	0.78	1.23	0.44	1.71	0.65	1.13	0.51	1.58	0.42	1.5	0.5	1.51	0.49	1.56	0.44	1.48	0.52	1.58	0.42	1.48	0.52	1.46	0.54	1.38	0.35
A.kusnezoffii	1.31	0.69	1.91	1.26	1.24	0.38	0.82	0.38	1.47	0.59	0.95	1.5	0.42	1.53	0.55	1.68	0.99	1.2	0.57	1.53	0.79	1.16	0.52	1.55	0.78	1.23	0.44	1.71	0.65	1.12	0.52	1.59	0.41	1.5	0.5	1.51	0.49	1.56	0.44	1.48	0.52	1.58	0.42	1.48	0.52	1.46	0.54	1.38	0.35
A. monanthum	1.31	0.69	1.91	1.26	1.24	0.38	0.82	0.39	1.46	0.59	0.95	1.5	0.41	1.53	0.56	1.68	0.99	1.2	0.57	1.54	0.78	1.16	0.52	1.55	0.79	1.23	0.43	1.71	0.65	1.13	0.51	1.59	0.41	1.49	0.51	1.51	0.49	1.56	0.44	1.47	0.53	1.58	0.42	1.49	0.51	1.47	0.53	1.39	0.35
A. pseudolaeve	1.31	0.69	1.9	1.27	1.24	0.4	0.81	0.39	1.47	0.58	0.95	1.5	0.41	1.54	0.55	1.66	1.01	1.2	0.58	1.55	0.78	1.16	0.51	1.59	0.75	1.24	0.42	1.71	0.66	1.14	0.49	1.59	0.41	1.5	0.5	1.51	0.49	1.56	0.44	1.48	0.52	1.59	0.41	1.49	0.51	1.49	0.51	1.4	0.34
A. puchonroenicum	1.27	0.73	1.89	1.26	1.24	0.41	0.81	0.39	1.48	0.58	0.94	1.48	0.41	1.54	0.56	1.69	1.02	1.17	0.6	1.55	0.82	1.12	0.51	1.58	0.77	1.22	0.43	1.72	0.66	1.12	0.5	1.59	0.41	1.52	0.48	1.49	0.51	1.56	0.44	1.49	0.51	1.59	0.41	1.48	0.52	1.5	0.5	1.44	0.35
A. quelpaertense	1.31	0.69	1.9	1.27	1.24	0.4	0.81	0.39	1.47	0.58	0.95	1.5	0.41	1.54	0.55	1.67	1.01	1.2	0.58	1.55	0.79	1.16	0.51	1.59	0.75	1.24	0.42	1.71	0.66	1.14	0.49	1.59	0.41	1.5	0.5	1.51	0.49	1.56	0.44	1.48	0.52	1.59	0.41	1.49	0.51	1.49	0.51	1.4	0.34
A. reclinatum	1.3	0.7	1.89	1.29	1.24	0.39	0.79	0.39	1.47	0.58	0.95	1.5	0.39	1.54	0.57	1.64	1	1.22	0.59	1.53	0.78	1.17	0.51	1.59	0.76	1.23	0.42	1.72	0.66	1.14	0.48	1.58	0.42	1.51	0.49	1.51	0.49	1.55	0.45	1.49	0.51	1.59	0.41	1.48	0.52	1.51	0.49	1.4	0.33
A. habaense	1.32	0.68	1.92	1.26	1.24	0.38	0.81	0.38	1.46	0.59	0.95	1.5	0.42	1.52	0.56	1.68	0.99	1.21	0.57	1.54	0.78	1.16	0.51	1.55	0.77	1.26	0.42	1.71	0.66	1.13	0.51	1.59	0.41	1.5	0.5	1.52	0.48	1.57	0.43	1.47	0.53	1.58	0.42	1.49	0.51	1.46	0.54	1.37	0.36
A. macrorhynchum	1.31	0.69	1.91	1.26	1.24	0.38	0.82	0.38	1.46	0.59	0.95	1.49	0.42	1.53	0.55	1.68	0.99	1.21	0.57	1.54	0.79	1.16	0.52	1.56	0.78	1.23	0.44	1.71	0.65	1.12	0.52	1.59	0.41	1.5	0.5	1.51	0.49	1.56	0.44	1.48	0.52	1.58	0.42	1.49	0.51	1.46	0.54	1.38	0.35
A. paniculigerum var. wulingense	1.31	0.69	1.92	1.26	1.24	0.38	0.82	0.38	1.47	0.59	0.95	1.5	0.42	1.53	0.55	1.67	0.99	1.21	0.57	1.54	0.78	1.16	0.52	1.56	0.77	1.23	0.44	1.71	0.66	1.13	0.51	1.59	0.41	1.5	0.5	1.51	0.49	1.56	0.44	1.48	0.52	1.58	0.42	1.48	0.52	1.46	0.54	1.38	0.35
A. tanssectum	1.32	0.68	1.92	1.27	1.24	0.38	0.81	0.38	1.46	0.59	0.95	1.5	0.41	1.53	0.56	1.68	1	1.21	0.57	1.54	0.78	1.16	0.51	1.56	0.77	1.26	0.42	1.71	0.66	1.12	0.51	1.59	0.41	1.5	0.5	1.52	0.48	1.57	0.43	1.47	0.53	1.58	0.42	1.49	0.51	1.46	0.54	1.38	0.36
A. tschangbaischanense	1.31	0.69	1.91	1.26	1.24	0.38	0.81	0.38	1.46	0.59	0.95	1.49	0.42	1.53	0.55	1.68	0.99	1.2	0.56	1.53	0.79	1.16	0.52	1.56	0.77	1.23	0.43	1.71	0.65	1.13	0.52	1.58	0.42	1.5	0.5	1.51	0.49	1.56	0.44	1.48	0.52	1.58	0.42	1.48	0.52	1.46	0.54	1.38	0.35
A. umbrosum	1.31	0.69	1.89	1.27	1.25	0.4	0.8	0.39	1.47	0.58	0.95	1.49	0.4	1.56	0.55	1.66	1.01	1.2	0.58	1.55	0.79	1.17	0.5	1.58	0.75	1.24	0.43	1.71	0.66	1.14	0.5	1.58	0.42	1.5	0.5	1.51	0.49	1.55	0.45	1.49	0.51	1.59	0.41	1.49	0.51	1.49	0.51	1.4	0.33
A. volubile	1.31	0.69	1.91	1.26	1.24	0.38	0.82	0.38	1.47	0.59	0.95	1.49	0.43	1.54	0.55	1.69	0.99	1.21	0.56	1.53	0.79	1.16	0.51	1.56	0.78	1.22	0.43	1.71	0.66	1.12	0.51	1.59	0.41	1.5	0.5	1.51	0.49	1.56	0.44	1.48	0.52	1.58	0.42	1.48	0.52	1.47	0.53	1.38	0.35
[truncated: 10 more columns]
