# Supplementary material for: Analysis of codon usage patterns in 48 Aconitum species
Source: BMC Genomics. 2023 Nov 22;24:703. doi: 10.1186/s12864-023-09650-5 (PMC10664653; doi:10.1186/s12864-023-09650-5)
Supplement: Supplementary file 4 — Supplementary Material 4 [file 12864_2023_9650_MOESM4_ESM.xlsx]

## Sheet: Sheet1
Supplementary Table 4 optimal codon of 41 A. plants
	Optimal codon numbers	Optimal codon
A. angustius	13	UUC	UUG	CUU	UCA	CCA	ACA	UAU	UAG	CAU	AAU	GAU	UGA	GGA
A. austrokoreense	15	UUG	CUU	AUA	CCA	ACC	ACA	GCC	UAU	CAU	AAU	GAU	GAA	UGA	AGU	GGA
A. barbatum	12	UUU	AUA	ACC	ACA	UAU	CAU	AAU	GAU	GAA	UGA	AGA	GGA
A. barbatum var. hispidum	12	UUU	AUA	ACC	ACA	UAU	CAU	AAU	GAU	GAA	UGA	AGA	GGA
A. barbatum var. puberulum	11	UUG	AUA	UCA	CCA	ACA	UAU	CAU	AAU	UGA	GGA	GGG
A. brachypodum	14	UUG	CUU	AUA	CCA	ACC	ACA	GCC	UAU	CAU	AAU	GAU	GAA	UGA	GGA
A. bulleyanum	12	UUG	CUU	AUA	UCU	ACC	GCC	UAU	GAU	GAA	UGA	CGU	GGA
A. carmichaelii	15	UUG	CUU	AUA	CCA	ACC	ACA	GCC	UAU	CAU	AAU	GAU	GAA	UGA	AGU	GGA
A. chiisanense	15	UUG	CUU	AUA	CCA	ACC	ACA	GCC	UAU	CAU	AAU	GAU	GAA	UGA	AGU	GGA
A. ciliare	16	UUG	CUU	AUA	CCA	ACC	ACA	ACG	GCC	UAU	CAU	AAU	GAU	GAA	UGA	AGU	GGA
A. contortum	10	UUG	CUU	GUA	UCU	UAU	GAU	GAA	UGA	CGU	GGA
A. coreanum	13	CUU	AUA	ACC	ACA	GCC	UAU	CAU	AAU	GAU	UGA	AGU	AGA	GGA
A. delavayi	12	UUG	CUU	AUA	UCU	ACC	GCC	UAU	GAU	GAA	UGA	CGU	GGA
A. duclouxii	14	UUG	CUU	AUA	GUA	UCU	ACC	GCC	UAU	CAU	GAU	GAA	UGA	CGU	GGA
A. episcopale	14	CUU	AUA	CCA	ACC	ACA	GCC	UAU	CAU	AAU	GAU	GAA	UGA	AGU	GGA
A. finetianum	15	UUG	CUU	AUA	ACC	ACA	GCC	UAU	CAU	AAU	GAU	GAA	UGA	CGA	AGU	GGA
A. flavum	14	UUG	AUA	CCA	ACC	ACA	GCC	UAU	CAU	AAU	GAU	GAA	UGA	AGU	GGA
A. forrestii	15	UUG	CUU	AUA	CCA	ACC	ACA	GCC	GGA	AGU	UGA	GAA	GAU	AAU	CAU	UAU
A. hemsleyanum	13	UUG	CUU	AUA	GUA	UCU	ACC	GCC	UAU	GAU	GAA	UGA	CGU	GGA
A. jaluense subsp. jaluense	14	UUU	CUU	AUU	GUU	GUA	ACC	UAU	CAU	AAU	GAU	GAA	UGA	AGU	GGA
A. japonicum subsp. napiforme	15	UUG	CUU	AUA	CCA	ACC	ACA	GCC	UAU	CAU	AAU	GAU	GAA	UGA	AGU	GGA
A. kusnezoffii	15	UUG	CUU	AUA	CCA	ACC	ACA	GCC	UAU	CAU	AAU	GAU	GAA	UGA	AGU	GGA
A. longecassidatum	13	UUU	AUA	ACC	ACA	GCC	UAU	CAU	AAU	GAU	GAA	UGA	AGA	GGA
A. monanthum	14	UUU	UUG	CUU	AUA	CCA	ACC	ACA	GCC	CAU	AAU	GAU	UGA	AGU	GGA
A. nagarum	15	UUG	CUU	AUA	CCA	ACC	ACA	GCC	UAU	CAU	AAU	GAU	GAA	UGA	AGU	GGA
A. ouvrardianum	15	UUG	CUU	AUA	CCA	ACC	ACA	GCC	UAU	CAU	AAU	GAU	GAA	UGA	AGU	GGA
A. pendulum	15	UUG	CUU	AUA	CCA	ACC	ACA	GCC	UAU	CAU	AAU	GAU	GAA	UGA	AGU	GGA
A. piepunense	15	UUG	CUU	AUA	CCA	ACC	ACA	GCC	UAU	CAU	AAU	GAU	GAA	UGA	AGU	GGA
A. pseudolaeve	13	UUU	AUA	ACC	ACA	GCC	UAU	CAU	AAU	GAU	GAA	UGA	AGA	GGA
A. puchonroenicum	11	AUA	CCU	ACC	ACA	GCC	UAU	CAU	AAU	UGA	AGA	GGA
A. quelpaertense	13	UUU	AUA	ACC	ACA	GCC	UAU	CAU	AAU	GAU	GAA	UGA	AGA	GGA
A. ramulosum	15	UUG	CUU	AUA	CCA	ACC	ACA	GCC	UAU	CAU	AAU	GAU	GAA	UGA	AGU	GGA
A. reclinatum	13	UUC	UUG	CUU	UCA	CCA	ACA	UAU	UAG	CAU	AAU	GAU	UGA	GGA
A. scaposum	15	UUU	GUC	GUG	UCG	ACA	GCG	UAU	CAU	AAU	UGA	AGC	AGA	AGG	GGA	GGG
A. scaposum var. vaginatum	7	UUG	CUU	GCU	CAU	GAU	UGA	GGA
A. sinomontanum	13	UUG	CUU	AUA	ACC	ACA	UAU	CAU	AAU	GAU	GAA	UGA	AGU	GGA
A. stapfianum	15	UUG	CUU	AUA	CCA	ACC	ACA	GCC	UAU	CAU	AAU	GAU	GAA	UGA	AGU	GGA
A. stylosum	15	UUG	CUU	AUA	CCA	ACC	ACA	GCC	UAU	CAU	AAU	GAU	GAA	UGA	AGU	GGA
A. tanguticum	13	UUG	CUU	AUA	UCA	CCA	ACC	UAU	CAU	AAU	GAU	GAA	UGA	GGA
A. vilmorinianum	15	UUG	CUU	AUA	CCA	ACC	ACA	GCC	UAU	CAU	AAU	GAU	GAA	UGA	AGU	GGA
A. weixiense	15	UUG	CUU	AUA	CCA	ACC	ACA	GCC	UAU	CAU	AAU	GAU	GAA	UGA	AGU	GGA
A. habaense	19	AUU	GUU	GUA	UUA	CUA	ACU	GCU	GCA	UCU	UCC	CCU	UAA	CAA	CAC	AAA	AGA	GGU	UGU	CGU
A. macrorhynchum	15	UUG	CUU	AUA	ACA	CCA	ACC	GCC	UAU	CAU	AAU	GAU	GAA	AGU	GGA	UGA
A. paniculigerum var. wulingense	14	CUU	AUA	ACA	UCA	ACC	GCC	UAU	CAU	UAG	AAU	GAU	AGU	UGA	GGA
A. tanssectum	14	UUU	CUU	CCC	ACC	ACA	GCC	UAU	CAU	UAG	GAU	GAA	GGA	CGA	AGU
A. tschangbaischanense	15	UUG	CUU	AUA	ACA	CCA	ACC	GCC	UAU	CAU	AAU	GAU	GAA	AGU	GGA	UGA
A. umbrosum	11	UUC	CUU	UCC	UCA	ACA	UAU	CAU	AAU	UGA	AGA	GGA
A. volubile	15	UUG	CUU	AUA	ACA	CCA	ACC	GCC	UAU	CAU	AAU	GAU	GAA	AGU	GGA	UGA
