# Supplementary material for: Analysis of codon usage patterns in 48 Aconitum species
Source: BMC Genomics. 2023 Nov 22;24:703. doi: 10.1186/s12864-023-09650-5 (PMC10664653; doi:10.1186/s12864-023-09650-5)
Supplement: Supplementary file 6 — Supplementary Material 6 [file 12864_2023_9650_MOESM6_ESM.xlsx]

## Sheet: Sheet1
Supplementary Table 6 PCR primer information
Primer	Forward primer sequence	Forward primer sequence
trnD-GUC-trnT-GGU	GGGTATTCGATTTCCTTCCA	TGACTAGTAATCCGTGTTGT
trnP-UGG-rps18	AGGGATGACAGGATTTGAAC	TCACTTGTATTTGTACGGGG
ycf1	CATTTTCCCCGTCTAGAGTA	GAAGAAAATAAGGGGTCTGTTG
